# Supplementary material for: EGF-Upregulated lncRNA ESSENCE Promotes Colorectal Cancer Growth through Stabilizing CAD and Ferroptosis Defense
Source: Research (Wash D C). 2025 Apr 3;8:0649. doi: 10.34133/research.0649 (PMC11969792; doi:10.34133/research.0649)
Supplement: Supplementary 1 — Figs. S1 to S5 Tables S1 to S3 Table S4 Supplementary resources table [file research.0649.f1.zip]

Archive with 2 entries (2 files):
- Supplementary Materials-Revised (Clean Version).docx
- Supplementary resources table.docx
